# Supplementary material for: Cytotoxic Activity of Vancomycin-Resistant Enterococci Isolated from Hospitalised Patients
Source: Pathogens. 2024 Sep 25;13(10):827. doi: 10.3390/pathogens13100827 (PMC11509928; doi:10.3390/pathogens13100827)
Supplement: Supplementary file 1 [file pathogens-13-00827-s001.zip]

Archive with 1 entries (1 files):
- pathogens-3119450-supplementary.pdf
